# Supplementary material for: Nitric Oxide Induces Autophagy in Triticum aestivum Roots
Source: Antioxidants (Basel). 2023 Aug 22;12(9):1655. doi: 10.3390/antiox12091655 (PMC10525912; doi:10.3390/antiox12091655)
Supplement: Supplementary file 1 [file antioxidants-12-01655-s001.zip]

Archive with 1 entries (1 files):
- antioxidants-2534527-supplementary.pdf
